# Supplementary material for: Comparison of Biomechanical and Microstructural Properties of Aortic Graft Materials in Aortic Repair Surgeries
Source: J Funct Biomater. 2024 Aug 28;15(9):248. doi: 10.3390/jfb15090248 (PMC11433388; doi:10.3390/jfb15090248)
Supplement: Supplementary file 1 [file jfb-15-00248-s001.zip]

Archive with 1 entries (1 files):
- jfb-3099651-supplementary.pdf
